# Supplementary material for: Anti-Inflammatory Effect of Resveratrol Derivatives via the Downregulation of Oxidative-Stress-Dependent and c-Src Transactivation EGFR Pathways on Rat Mesangial Cells
Source: Antioxidants (Basel). 2022 Apr 25;11(5):835. doi: 10.3390/antiox11050835 (PMC9138040; doi:10.3390/antiox11050835)
Supplement: Supplementary file 1 [file antioxidants-11-00835-s001.zip]

Archive with 1 entries (1 files):
- antioxidants-1669217-supplementary.pdf
